# Supplementary material for: Developing a Chromochloris zofingiensis Mutant for Enhanced Production of Lutein under CO2 Aeration
Source: Mar Drugs. 2022 Mar 7;20(3):194. doi: 10.3390/md20030194 (PMC8950978; doi:10.3390/md20030194)
Supplement: Supplementary file 1 [file marinedrugs-20-00194-s001.zip]

Archive with 3 entries (3 files):
- Supplementary data 2.pdf
- Supplementary Table S1.xlsx
- Supplementary Table S2.xls
