# Supplementary material for: Developing a Chromochloris zofingiensis Mutant for Enhanced Production of Lutein under CO2 Aeration
Source: Mar Drugs. 2022 Mar 7;20(3):194. doi: 10.3390/md20030194 (PMC8950978; doi:10.3390/md20030194)
Supplement: Supplementary file 1 [file marinedrugs-20-00194-s001.zip › Supplementary Table S1.xlsx]

## Sheet: Primers
Primers for qRT-PCR analysis
Gene ID	Gene name	Forward (5'-3')	Reverse (5'-3')
MEP pathway
Cz02g35280	DXS	GACAATCAGCAGGTGTCCCT	CCTTTGCAACTTCTCTCAGC
Cz07g19130	DXR	CTAGCAGAGCAGGTAAAGCA	GACGTCCATACCAGCATGG
Cz12g10090	CMS	GGCAAGACAGCGTCTTCAAT	CCGTCTAACATGCACTTGGC
Cz11g24270	CMK	GGTCATCAAGGTACACAAC	GAGTGCCTGCAGACGGAAAC
Cz02g10180	MCS	CCAGATATCGGTAAGCATGC	GCAGCTTGCGAACTTAGCAT
Cz05g23010	HDR	CAGAGGTCAACCAGGTATGG	GTACCAAAAGCCTTGCTTGC
Cz13g08020	GCPE	GCTACAGTTGCACAGGTAAC	CCACACTGCATGCGGTTGCC
Isopenoids synthesis
Cz02g31110	GPPS	GTAACCAATGTGCCAGCATTG	GTATCAGGTTTTCAGAGC
Cz02g19200	GGPPS	CCTTCCAGGTGATTGATGAC	GCTACCTCACGACTCTTTTC
Cz05g32220	PSY	GGTGGCTGAACGATCCACTC	GGACCAGGCAGTGTGACC
Cz02g32280	PDS	GCCAGAAAAGATCCAATTTG	CAGGGACACCTTGTTGACG
Cz10g17130	ZISO	CCTGGAGGTTGCTGCTGTTG	CTGTTGCCTATCCACAGAG
Cz10g17010	ZDS	GGACCCAATTGCCTATGCCC	GTGCTAGCAAGCGTTCAGC
Cz12g03260	CRTISO1	CCTCACAGTGATTGGCAATG	GCTACAGGTGGCAGCAGC
Cz14g22040	CRTISO2	CACACCACCAGCAAACAGC	CCAATTATCACATTTTGGGG
Cz16g01210	CRTISO3	TACTAATACAGGTATTATATG	CACAGTTCCGCTGAAGAG
Cz09g18310	LCYE	CAGTGTTTCGCGGTCTTTGA	ACGCGTTGGTAGCTGACAGA
Cz13g16110	CYP97A1	CTGGCATTGGTAAGGTCTG	GGTACATAACAGACTGTATG
Cz09g14130	CYP97A2	CGCCAGGTATTGAAGACC	CCTGGTGGTAGTGTGTC
Cz09g07100	CYP97C	GCTATGGAAGTTCCCTATC	CATCCACCATCTCCTTGC
Cz12g10170	LCYB	TTCCACTGGCATGGCTTCTT	CTGCCGAGCTCACCATCTG
Cz13g13100	BKT1	GCCATCAGGTGAGCTAGATG	GATATGTGTACTGCCGCCAG
Cz04g11250	BKT2	CTGGAAGCAGGTGATCAAG	CCTGAAGGCACTGACCAG
Cz12g16080	CHYB	CGTTACGCACACAAGGCATT	CACAGGCTGAAGGCAGGTAC
Cz07g30060	ZEP1	GACCCATTCAGATTCAAAGC	CTCCTGTCACACCATCAC
Cz15g04070	NSY	GTCGAAGCTGGTGAGCCCA	GGACCCCCAAGCAAGGGCGA
Cz06g02070	VDE	GCCAGATTAGGTGAGAGGC	CTGTGCAAGCTTCAGATG
Photosynthetic system
Cz05g36030	PSAD	CAAGGCTCAGGTATAACATG	GCGCTGAATGATCTTGAGG
Cz04g01180	PSAE	GGATCCATGGTACGCACAAC	CAACACTGAACCATGTGGCC
Cz13g06010	PSAF	GTCTCAAGCAGGTGGGTCAC	GGAGGTGATCATGATACC
Cz06g31280	PSAG	GACAAGTGGTATGTGCAGC	CTATTGATGTGCACAGACTG
Cz12g12230	PSAH	CAGGGTGTGATGTCAGCAGC	CCTGTCCATACATGTCCCAA
Cz01g05275	PSAI	GCAGCTGCACCTGTGAGTGG	GGTAGCCCTGATGTGCTGGC
Cz06g26010	PSAK	CCCAGCAGGTACATGATGC	CTGATGATGATGCTGCACTG
Cz02g18180	PSAL	CCCTTCATCAAGGTACCTG	CTAGGATGGCTGACATGCCC
Cz17g10010	PSAN	GGCAGCATTGGTAAGTGAAG	TCCAGCTGCGGTCAATTATG
Cz15g01010	PSAO	GATTCCTGGGGTGAGTCATG	CACAACAGTTGCAAAGCTGC
Cz04g12110	PSB27A	CCGCAGCAGGTTTGTAGAAG	TACAAGGGAACAACGAGGGG
Cz09g22190	PSB27B	TTCAGGTATGCTAAGGATTG	AGACACAACACCTGTTCAAC
Cz16g19040	PSBO	GATCGCTGGGGTAAGTGCTTC	GTATACCGTTGACAACAGT
Cz07g15040	PSBPL	CGAAGTGGTACGTGGTCAG	CGATCATTCCCAATGTACGT
Cz02g18040	PSBPL-like	GTCAATGATGGTGAGTGCAC	CTACCTCAGCTTCTGGTG
Cz05g09100	PSBQ2	GCTTACTGGTAAGCTGTTAG	GCACATGGTTCATGGATGAC
Cz05g13170	PSBQ1	GCAAGCACGTGGTAAGCGCC	GTGCCGTCGTTACGCACGTG
Cz09g21140	PSBR	TCCCTCAGGTGTGCGCCCTG	CAAGCCCCAAACACATATCC
Cz19g05110	PSBW	GAAGGCTACTGGTGCGTGAG	CTTACCGCGTGCAACTGGTG
Cz17g16010	PSBX	CCCTCAAGTGAGTCACCAGC	CATCCATGCATTAAGATAC
Cz17g15140	PSBY	GCTCAGGAGGTCAGTCACTA	GCAAGTCTAACTGACAATGG
Chlorophyll synthesis
Cz14g23190	UROD1	CCCTCAGGTAGGTCATTAC	GATCTCTTGTCTGATGCAGG
UNPLg00024	CHLI2	CTTACAGAAGGTGGGTGGG	CACATTGCCCTATGTGCGAC
Cz19g06290	YCF54	CGGCAAAGGTGCGCATGCC	CTGGTCATTGGTACAGGGTT
Cz02g24270	CHLM	GATTTAGAGTAAGGTTCATG	GCAGCACTGCACTCAGTGAT
Cz16g13070	UROD2	CATGCAGGTACGCCCCTGTC	GTGTACTTAGGAAGGTGCCC
Cz06g28160	POR	ATTATGGCTTGCAGAGACTTT	GGTGAAAATGTCAACAGAC
Cz08g03270	CHLD	GAATGGGAGGTGCGCATGC	CGCAATGAGGATATGGTATC
Cz09g03180	ALAD	CACCATCAGGTACGTGACTG	GCAGCTGCCATTGCCATTG
Cz03g22200	PBGD1	CAATGAAGGTGAGGCGTCT	CACTGCTTGTTGGTAACCAG
Cz11g23070	GSA	CTCACCAGGTATGATGACAC	GGTGGCAGCATCCAAGAGC
Cz06g16260	CHLI1	CCATTGGTATGTGACATATG	CCTAAGGTGTCCTCAGGAG
Cz03g06230	DVR	GAGTTGCAAGTAAGTACCAC	GCAGCAATCGTCAACATCAC
Cz11g24180	GUN4	CCATCCCAGCAGCAGATCTG	CTTGAAGAATTTAGGCCAC
Cz19g08190	GTS1	GCACTGCGGTGTGTACTGGC	CTGTGTCAGCTGGCCTCAC
Cz10g28270	CAO1	TTGCATGGTAAGAGTCTAAC	GCAACATATGGAGGAGCAGG
Cz14g24240	UROS1	CCAGATAGGTAAGCAGCTG	CACTCAAGCTGACACATGC
Cz03g02090	GTR2	GTACTACTCAGGTAGGTGG	CACAGAGCACTGCATATATAC
Cz08g28070	CHLG	GTCAGGTGAGCAGCAGCAG	CCGTCTGCCACCATTGCATG
Cz16g08310	CRD1	CACAACGTATGTGCCGTTATG	CGTTTATGACATTGTGTGAG
Cz18g10090	CPOX2	CATGCAGGTAGGAACGGAATG	GCCTGAACCCCAACTGGAG
Cz14g15070	CHLH1	CCAGTGTGGTGAGTACCCTG	GCAGCGCGTTATGTAGCTGC
Chlorophyll degradation
Cz08g09050	PAO1	CCATTCCACAGGTTAGTAC	CAACTGCAACCGACCACTC
Cz14g19030	PAO3	GTCCCCACAGGTGGGTTGGA	CCAGCATGTGTTGATGAGC
