# Supplementary material for: Developing a Chromochloris zofingiensis Mutant for Enhanced Production of Lutein under CO2 Aeration
Source: Mar Drugs. 2022 Mar 7;20(3):194. doi: 10.3390/md20030194 (PMC8950978; doi:10.3390/md20030194)
Supplement: Supplementary file 1 [file marinedrugs-20-00194-s001.zip › Supplementary Table S2.xls]

## Sheet: Sheet1
Gene ID	Gene name	Fold Change
		WT_G vs WT	Cz-pkg_G vs Cz-pkg
Photosynthetic system I
Cz05g36030	PSAD	-2.76949	0.184706
Cz04g01180	PSAE	-3.33975	0.0149074
Cz13g06010	PSAF	-2.97115	0.208906
Cz06g31280	PSAG	-4.85617	0.066725
Cz12g12230	PSAH	-4.27715	0.141321
Cz01g05275	PSAI	-3.55525	0.0840664
Cz06g26010	PSAK	-3.42473	0.085201
Cz02g18180	PSAL	-3.58786	0.222807
Cz17g10010	PSAN	-2.47812	0.293415
Cz15g01010	PSAO	-3.4994	0.0090317
Photosynthetic system II
Cz04g12110	PSB27A	-3.6076	0.278134
Cz09g22190	PSB27B	-2.40674	0.23699
Cz16g19040	PSBO	-3.33294	0.110138
Cz07g15040	PSBPL	-4.06176	0.239188
Cz02g18040	PSBPL-like	-2.41094	0.0292307
Cz05g09100	PSBQ2	-4.35522	0.250978
Cz05g13170	PSBQ1	-10.51	-1.10462
Cz09g21140	PSBR	-4.5578	0.0594646
Cz19g05110	PSBW	-4.14422	-1.65653
Cz17g16010	PSBX	-3.19572	0.127784
Cz17g15140	PSBY	-3.03365	0.213626
Chlorophyll synthesis
Cz02g24270	CHLM	-10.5533	0.223668
Cz03g02090	GTR2	-3.03375	0.30714
Cz03g06230	DVR	-4.1651	0.217779
Cz03g22200	PBGD1	-6.56476	0.133355
Cz06g16260	CHLI1	-5.04342	0.134376
Cz06g28160	POR	-12.1447	0.420123
Cz08g03270	CHLD	-7.54125	0.200934
Cz08g28070	CHLG	-2.97367	0.251573
Cz09g03180	ALAD	-6.6366	0.224257
Cz10g28270	CAO1	-3.43343	0.0876852
Cz11g23070	GSA	-5.82764	0.0829012
Cz11g24180	GUN4	-4.16139	0.0573885
Cz14g15070	CHLH1	-1.69153	0.16233
Cz14g23190	UROD1	-11.2985	-0.0316304
Cz14g24240	UROS1	-3.10406	0.311497
Cz16g08310	CRD1	-2.51406	0.236698
Cz16g13070	UROD2	-8.48649	0.267475
Cz18g10090	CPOX2	-2.42675	0.1826
Cz19g06290	YCF54	-10.5969	0.175771
Cz19g08190	GTS1	-4.06052	0.072731
UNPLg00024	CHLI2	-11.0907	-0.0448276
Chlorophyll degradation
Cz08g09050	PAO1	3.0398	-0.0122874
Cz14g19030	PAO3	1.20957	0.54915

## Sheet: Sheet2
Gene ID	WT_G vs WT）	Cz-pkg_G vs Cz-pkg
Cz04g12110	-3.6076	0.278134
Cz09g22190	-2.40674	0.23699
Cz16g19040	-3.33294	0.110138
Cz07g15040	-4.06176	0.239188
Cz02g18040	-2.41094	0.0292307
Cz05g09100	-4.35522	0.250978
Cz05g13170	-10.51	-1.10462
Cz09g21140	-4.5578	0.0594646
Cz19g05110	-4.14422	-1.65653
Cz17g16010	-3.19572	0.127784
Cz17g15140	-3.03365	0.213626
